# Supplementary material for: Contributions to the Knowledge of Nemognathinae (Coleoptera: Meloidae) from China
Source: Insects. 2024 May 8;15(5):338. doi: 10.3390/insects15050338 (PMC11122394; doi:10.3390/insects15050338)
Supplement: Supplementary file 1 [file insects-15-00338-s001.zip]

Archive with 1 entries (1 files):
- insects-2978189-supplementary.pdf
